# Supplementary material for: Global and Partial Effect Assessment in Metabolic Syndrome Explored by Metabolomics
Source: Metabolites. 2023 Mar 2;13(3):373. doi: 10.3390/metabo13030373 (PMC10058487; doi:10.3390/metabo13030373)
Supplement: Supplementary file 1 [file metabolites-13-00373-s001.zip]

Archive with 1 entries (1 files):
- metabolites-2221461-supplementary.pdf
